# Supplementary material for: A structural approach for finding functional modules from large biological networks
Source: BMC Bioinformatics. 2008 Aug 12;9(Suppl 9):S19. doi: 10.1186/1471-2105-9-S9-S19 (PMC2537570; doi:10.1186/1471-2105-9-S9-S19)
Supplement: Additional File 3 — Clustering result of SCAN for PPI network. [file 1471-2105-9-S9-S19-S3.xls]

## Sheet: ClusterAnnotation-SCAN
	ONTOLOGY
	Biological Process		Cellular Component		Molecular Function
Clus. #	p-value	Annotation	p-value	Annotation	p-value	Annotation
1	4.45408e-98	nuclear mrna splicing, via spliceosome	2.52563e-41	u4/u6 x u5 tri-snrnp complex	7.12291e-45	contributes_to rna splicing factor activity, transesterification mechanism
2	9.0382e-40	transcription from rna polymerase ii promoter	6.44242e-24	saga complex	nan	rna binding
3	0.000992556	long-chain fatty acid transport	0.010837	integral to plasma membrane	0.000992556	acyl-coa binding
4	7.33374e-09	mitochondrial proton-transporting atp synthase complex assembly	0.000803483	mitochondrion	0.00148883	protein domain specific binding
5	1.15668e-52	ubiquitin-dependent protein catabolic process	1.15638e-19	proteasome regulatory particle, lid subcomplex	2.74849e-45	endopeptidase activity
6	6.72938e-05	purine nucleotide biosynthetic process	0.000294036	cytosol	1.23176e-06	imp cyclohydrolase activity
7	1.01093e-27	ribosomal large subunit assembly and maintenance	0	cytosolic large ribosomal subunit	3.26217e-15	snorna binding
8	6.2888e-16	protein amino acid n-linked glycosylation	9.22042e-20	oligosaccharyl transferase complex	1.3735e-17	dolichyl-diphosphooligosaccharide-protein glycotransferase activity
9	1.45651e-13	rrna catabolic process	6.51544e-11	tramp complex	2.62377e-08	contributes_to polynucleotide adenylyltransferase activity
10	7.39059e-07	beta-alanine biosynthetic process	0.0378699	cytoplasm	2.21608e-06	aldehyde dehydrogenase activity
11	3.66961e-10	oligosaccharide-lipid intermediate assembly	1.22972e-05	endoplasmic reticulum	0.000744417	beta-1,4-mannosyltransferase activity
12	1.03287e-05	vesicle-mediated transport	9.17402e-10	ap-2 adaptor complex	0.00124069	cyclin binding
13	6.35621e-29	chromosome segregation	2.95919e-16	condensed nuclear chromosome kinetochore	7.47401e-06	structural constituent of cytoskeleton
14	0.000744417	oligosaccharide catabolic process	0.00445542	pre-autophagosomal structure	0.000744417	alpha-mannosidase activity
15	8.58478e-38	anaphase-promoting complex-dependent proteasomal ubiquitin-dependent protein catabolic process	9.01402e-36	anaphase-promoting complex	2.24665e-18	ubiquitin-protein ligase activity
16	4.81742e-09	golgi to vacuole transport	2.27756e-12	ap-1 adaptor complex	9.55387e-11	clathrin binding
17	9.68295e-10	golgi to vacuole transport	9.11251e-14	ap-3 adaptor complex	0.169078	protein binding
18	3.08087e-14	mitochondrion inheritance	3.52161e-20	arp2/3 protein complex	3.82636e-07	actin binding
19	5.64593e-11	cell wall chitin biosynthetic process	2.26568e-13	exomer complex	0.00692547	chitin synthase activity
20	7.39059e-07	arginine metabolic process	0.00034366	nucleus	9.5029e-06	dna binding
21	4.42995e-06	nuclear migration	9.11251e-14	dynactin complex	5.88525e-06	structural constituent of cytoskeleton
22	1.35556e-30	chromatin remodeling	7.1476e-31	rsc complex	6.60482e-23	contributes_to dna-dependent atpase activity
23	0.00127073	ubiquitin-dependent protein catabolic process	2.65137e-05	nuclear inner membrane	0.000684644	ubiquitin-protein ligase activity
24	2.14343e-28	regulation of microtubule polymerization or depolymerization	2.14343e-28	dash complex	1.39049e-11	structural constituent of cytoskeleton
25	1.54705e-10	autophagy	3.86082e-05	pre-autophagosomal structure	0.00173697	kinase activator activity
26	1.27478e-05	protein targeting to vacuole	3.05109e-05	membrane fraction	0.0037147	1-phosphatidylinositol-3-kinase activity
27	1.36232e-09	autophagy	0.000153741	extrinsic to membrane	0.00198363	identical protein binding
28	1.46748e-09	c-terminal protein lipidation	0.000121383	cytosol	0.000992556	apg8 activating enzyme activity
29	1.36145e-09	atp synthesis coupled proton transport	1.83207e-08	mitochondrial proton-transporting atp synthase complex, coupling factor f	4.49502e-10	contributes_to hydrogen ion transporting atp synthase activity, rotational mechanism
30	9.28821e-28	regulation of cell growth	5.0359e-19	torc2 complex	2.87446e-05	1-phosphatidylinositol-3-kinase activity
31	4.41501e-10	axial cellular bud site selection	2.06195e-05	cellular bud neck	0.00198363	ras guanyl-nucleotide exchange factor activity
32	6.51544e-11	spindle pole body duplication in nuclear envelope	3.06877e-06	spindle pole body	0.000781169	structural constituent of cytoskeleton
33	0.00863323	phosphoinositide dephosphorylation	0.00367055	cytosolic large ribosomal subunit	0.00124069	phosphatidylinositol-3-phosphatase activity
34	2.01175e-23	protein import into mitochondrial matrix	1.5802e-12	mitochondrial inner membrane presequence translocase complex	1.29926e-22	protein transporter activity
35	3.09416e-06	ras protein signal transduction	1.10088e-08	camp-dependent protein kinase complex	1.10088e-08	camp-dependent protein kinase activity
36	3.49648e-13	pheromone-dependent signal transduction during conjugation with cellular fusion	1.76018e-12	mating projection tip	0.000224258	signal transducer activity
37	3.16409e-24	vesicle fusion	8.79539e-15	golgi transport complex	6.43951e-41	snap receptor activity
38	9.59893e-17	er to golgi vesicle-mediated transport	2.14343e-28	trapp complex	8.96312e-14	contributes_to ras guanyl-nucleotide exchange factor activity
39	5.73321e-05	nuclear migration, microtubule-mediated	6.04282e-08	cell cortex	2.65137e-05	microtubule binding
40	2.21608e-06	histone ubiquitination	0.010837	cell cortex	0.0422887	ubiquitin-protein ligase activity
41	8.5472e-14	mitotic chromosome condensation	6.79024e-16	nuclear condensin complex	0.00148883	histidinol-phosphatase activity
42	9.68442e-20	poly tail shortening	9.68442e-20	ccr4-not core complex	5.22849e-14	contributes_to 3'-5'-exoribonuclease activity
43	1.31595e-12	mitotic cell cycle spindle assembly checkpoint	3.66778e-09	mitotic checkpoint complex	0.0477333	protein kinase activity
44	0.00297323	intracellular signaling cascade	0.351733	nucleus	N/A	N/A
45	1.24386e-10	cellular bud site selection	2.06195e-05	cellular bud neck	N/A	N/A
46	9.57099e-05	nucleosome assembly	1.03314e-05	caf-1 complex	0.000355178	transcription regulator activity
47	7.7101e-05	translational elongation	4.42995e-06	eukaryotic translation elongation factor 1 complex	3.31257e-05	translation elongation factor activity
48	7.39059e-07	barbed-end actin filament capping	7.39059e-07	f-actin capping protein complex	1.54817e-05	actin filament binding
49	0.00173697	mrna modification	0.0880994	mitochondrial inner membrane	2.58671e-06	transaldolase activity
50	4.72365e-18	negative regulation of transcription from rna polymerase ii promoter, mitotic	4.72365e-18	holo tfiih complex	3.5904e-17	general rna polymerase ii transcription factor activity
51	4.1536e-09	cytoskeleton organization and biogenesis	9.54913e-11	chaperonin-containing t-complex	3.33653e-07	unfolded protein binding
52	1.81408e-16	axial cellular bud site selection	6.37875e-12	septin complex	4.4474e-10	phosphatidylinositol binding
53	8.63775e-23	dna replication initiation	4.93124e-24	dna replication preinitiation complex	3.06617e-11	chromatin binding
54	2.45205e-19	er-associated protein catabolic process	3.80808e-12	doa10p ubiquitin ligase complex	3.46947e-06	ubiquitin-protein ligase activity
55	7.33374e-09	phospholipid translocation	6.68542e-05	trans-golgi network	7.37958e-06	phospholipid-translocating atpase activity
56	6.37875e-12	scf-dependent proteasomal ubiquitin-dependent protein catabolic process	6.51544e-11	scf ubiquitin ligase complex	3.53201e-10	contributes_to ubiquitin-protein ligase activity
57	6.65305e-10	leading strand elongation	1.88846e-18	ctf18 rfc-like complex	8.44352e-16	contributes_to dna clamp loader activity
58	1.10831e-06	mrna capping	3.69529e-07	mrna capping enzyme complex	0.000744417	glutamate dehydrogenase (nadp+) activity
59	2.38524e-07	telomere maintenance	3.66961e-10	ekc/keops protein complex	1.10831e-06	chromatin dna binding
60	5.256e-07	response to exogenous dsrna	3.00713e-11	clathrin vesicle coat	0.00029945	clathrin binding
61	0.00691689	iron-sulfur cluster assembly	0.000992556	extrinsic to mitochondrial outer membrane	0.000992556	iron hydrogenase activity
62	0.00741094	response to salt stress	0.00667317	colocalizes_with ribosome	0.00814798	rna polymerase ii transcription factor activity
63	8.06923e-05	adaptation to pheromone during conjugation with cellular fusion	3.69254e-06	calcineurin complex	3.69254e-06	contributes_to calcium-dependent protein serine/threonine phosphatase activity
64	6.79024e-16	ubiquinone biosynthetic process	1.53425e-07	mitochondrial inner membrane	0.00124069	2-hexaprenyl-6-methoxy-1,4-benzoquinone methyltransferase activity
65	3.07788e-08	protein insertion into mitochondrial membrane from inner side	2.65137e-05	integral to mitochondrial inner membrane	9.23147e-05	contributes_to cytochrome-c oxidase activity
66	3.66961e-10	glycosphingolipid biosynthetic process	0.0176408	integral to endoplasmic reticulum membrane	2.21608e-06	transferase activity, transferring glycosyl groups
67	6.79024e-16	protein deneddylation	4.07313e-15	signalosome	0.00445542	phosphoric monoester hydrolase activity
68	1.84215e-05	homologous chromosome segregation	5.53744e-06	monopolin complex	0.0118075	rdna binding
69	6.40269e-08	synapsis	2.58671e-06	rhp55-rhp57 complex	3.86082e-05	protein heterodimerization activity
70	1.10831e-06	kinetochore assembly	2.21608e-06	cbf3 complex	5.53744e-06	centromeric dna binding
71	9.17402e-11	positive regulation of rna elongation	9.17402e-11	carboxy-terminal domain protein kinase complex	3.69529e-07	contributes_to cyclin-dependent protein kinase activity
72	1.60862e-06	vacuolar acidification	1.83207e-08	vacuolar proton-transporting v-type atpase, v0 domain	0.00124069	atpase activity, coupled to transmembrane movement of ions
73	6.11152e-07	pyruvate metabolic process	2.8519e-14	mitochondrial pyruvate dehydrogenase complex	5.54294e-06	pyruvate dehydrogenase (acetyl-transferring) activity
74	9.54913e-11	glycogen biosynthetic process	0.0458369	membrane	1.84765e-06	glycogenin glucosyltransferase activity
75	2.57708e-05	leucine biosynthetic process	2.57708e-05	nucleolar preribosome, large subunit precursor	2.58671e-06	2-isopropylmalate synthase activity
76	3.43355e-05	deadenylation-dependent decapping	9.52925e-05	cytoplasmic mrna processing body	0.00124069	hydrolase activity, acting on acid anhydrides, in phosphorus-containing anhydrides
77	1.78919e-07	mutagenesis	2.58671e-06	zeta dna polymerase complex	2.58671e-06	zeta dna polymerase activity
78	0.00494801	isocitrate metabolic process	0.0195715	mitochondrial nucleoid	0.00297323	isocitrate dehydrogenase (nadp+) activity
79	0.0118221	protein deubiquitination	0.00347234	nucleolus	0.00888429	rna helicase activity
80	9.26976e-25	ubiquitin-dependent protein catabolic process via the multivesicular body pathway	9.12162e-11	escrt i complex	2.20229e-09	protein binding
81	5.72314e-10	invasive growth in response to glucose limitation	6.31072e-06	nucleus	1.10639e-05	transcription factor binding
82	4.28339e-07	mitotic recombination	1.03314e-05	dna replication factor a complex	0.000153361	sequence-specific dna binding
83	9.17402e-10	mitochondrial fission	8.88962e-08	mitochondrial outer membrane	0.00148809	identical protein binding
84	0.000744417	nadp biosynthetic process	0.00741094	proteasome complex	0.000744417	nadh kinase activity
85	2.21608e-06	peptidyl-diphthamide biosynthetic process from peptidyl-histidine	0.0306323	golgi apparatus	0.00148809	alpha-1,3-mannosyltransferase activity
86	0.000992556	negative regulation of proteasomal ubiquitin-dependent protein catabolic process	0.103893	plasma membrane	0.000992556	aminoacyl-trna hydrolase activity
87	1.46748e-09	glutathione catabolic process	0.00239561	cytoplasm	7.39059e-07	x-his dipeptidase activity
88	0.000744417	purine nucleoside monophosphate biosynthetic process	0.0227345	intracellular	0.000744417	imidazoleglycerol-phosphate synthase activity
89	1.00628e-65	translation	1.4992e-51	mitochondrial small ribosomal subunit	5.64076e-71	structural constituent of ribosome
90	1.6647e-07	protein ubiquitination during ubiquitin-dependent protein catabolic process	3.66778e-09	cul3-ring ubiquitin ligase complex	0.000125314	contributes_to ubiquitin-protein ligase activity
91	5.0678e-05	er to golgi vesicle-mediated transport	8.81911e-07	er to golgi transport vesicle	N/A	N/A
92	4.60826e-07	endocytosis	3.71498e-08	actin cortical patch	0.000280319	protein binding, bridging
93	6.16072e-11	glycolysis	5.95912e-06	mitochondrion	0.00223325	fructose-bisphosphate aldolase activity
94	0.00148809	glucose transport	0.0234561	vacuole, cell cycle-correlated morphology	0.000744417	acetyl-coa c-acetyltransferase activity
95	1.47872e-17	ergosterol biosynthetic process	1.24747e-07	endoplasmic reticulum	0.00173697	c-5 sterol desaturase activity
96	0.000146275	telomere maintenance via telomerase	3.69254e-06	telomerase holoenzyme complex	3.69254e-06	contributes_to telomerase activity
97	1.08954e-15	vesicle docking during exocytosis	2.34774e-21	exocyst	6.24038e-10	protein binding
98	1.10831e-06	lipid transport	4.41894e-05	lipid particle	2.21608e-06	long-chain-fatty-acid-coa ligase activity
99	0.000139169	transcription from rna polymerase iii promoter	4.42995e-06	curi complex	0.0348086	transcription activator activity
100	0.000992556	peroxisome fission	7.37958e-06	peroxisomal matrix	0.000992556	3-hydroxyacyl-coa dehydrogenase activity
101	3.79955e-19	negative regulation of gluconeogenesis	0.00667317	cytoplasmic membrane-bound vesicle	N/A	N/A
102	3.66961e-10	mitochondrial fusion	6.29228e-05	mitochondrial outer membrane	0.000447279	gtpase activity
103	3.22583e-09	protein amino acid phosphorylation	6.33756e-15	amp-activated protein kinase complex	6.37875e-12	contributes_to amp-activated protein kinase activity
104	3.66141e-08	snrna pseudouridine synthesis	2.4077e-06	small nucleolar ribonucleoprotein complex	7.33374e-09	contributes_to pseudouridine synthase activity
105	3.57557e-12	regulation of translational initiation	2.8519e-14	eukaryotic translation initiation factor 2b complex	5.77519e-17	translation initiation factor activity
106	0.00223103	glycogen catabolic process	0.0997208	mitochondrion	0.000744417	4-alpha-glucanotransferase activity
107	1.45115e-06	trna methylation	0.00789912	golgi cis cisterna	0.000153361	s-adenosylmethionine-dependent methyltransferase activity
108	7.38855e-07	retrograde vesicle-mediated transport, golgi to er	3.66961e-10	get complex	0.000992556	enzyme-thiol transhydrogenase (glutathione-disulfide) activity
109	0.00593319	purine ribonucleoside salvage	0.244431	cellular_component unknown	0.00593319	ribose phosphate diphosphokinase activity
110	0.000992556	glutaminyl-trna aminoacylation	0.0310341	vacuole, cell cycle-correlated morphology	0.000992556	glutamine-trna ligase activity
111	0.000744417	glyoxylate catabolic process	0.0398526	mitochondrial inner membrane	0.000744417	glyoxylate reductase activity
112	2.21608e-06	attachment of gpi anchor to protein	2.21608e-06	gpi-anchor transamidase complex	2.21608e-06	gpi-anchor transamidase activity
113	2.0632e-05	gpi anchor biosynthetic process	7.37958e-06	glycosylphosphatidylinositol-n-acetylglucosaminyltransferase (gpi-gnt) complex	2.21608e-06	contributes_to udp-glycosyltransferase activity
114	0.00297323	d-xylose catabolic process	0.00670669	nucleolus	0.00198363	calcium-transporting atpase activity
115	8.80715e-05	cellular iron ion homeostasis	0.00874544	nucleus	1.10639e-05	thiol-disulfide exchange intermediate activity
116	5.27139e-06	protein import into nucleus	6.31072e-06	nucleus	1.10639e-05	ran gtpase binding
117	3.00941e-07	microautophagy	6.83098e-12	late endosome membrane	0.00148883	phosphatidylinositol-3,4-bisphosphate binding
118	0.00445542	regulation of carbohydrate metabolic process	0.00148809	ccaat-binding factor complex	0.0263354	transcription activator activity
119	2.35645e-13	dna replication initiation	2.89492e-16	nuclear origin of replication recognition complex	3.21979e-13	dna replication origin binding
120	9.1649e-09	rna-mediated gene silencing	6.19503e-07	histone deacetylase complex	5.1247e-08	histone deacetylase activity
121	4.41501e-10	chromatin assembly or disassembly	1.91363e-11	nuclear nucleosome	3.10787e-08	dna binding
122	4.55625e-13	dna replication-independent nucleosome assembly	9.11251e-14	hir complex	9.11251e-14	contributes_to nucleosome binding
123	5.22849e-14	negative regulation of meiosis	2.32514e-18	histone deacetylase complex	3.00713e-11	nad-independent histone deacetylase activity
124	8.80715e-05	protein deubiquitination	0.00198363	escrt-0 complex	0.0130451	protein binding
125	4.41501e-10	chromatin assembly or disassembly	1.91363e-11	nuclear nucleosome	3.10787e-08	dna binding
126	1.32799e-05	cellular morphogenesis during conjugation with cellular fusion	1.8348e-09	mating projection	0.0037147	cytoskeletal regulatory protein binding
127	0.000230838	response to oxidative stress	0.0227345	intracellular	0.000744417	phospholipid-hydroperoxide glutathione peroxidase activity
128	0.00272953	uracil biosynthetic process	0.0495876	nuclear chromosome	0.00485175	transcription factor activity
129	4.17418e-08	inositol lipid-mediated signaling	0.0433663	membrane fraction	0.00223103	phosphatidylinositol-4,5-bisphosphate 5-phosphatase activity
130	3.69529e-07	regulation of cytokinesis	5.53744e-06	kinetochore microtubule	0.0037147	protein kinase activator activity
131	1.8348e-09	negative regulation of ras protein signal transduction	0.00231396	plasma membrane	3.69529e-07	gtpase activating protein binding
132	3.318e-09	mitotic sister chromatid cohesion	9.1649e-09	nuclear cohesin complex	0.00201932	atpase activity
133	1.01757e-06	cellular iron ion homeostasis	0.00148883	mitochondrial respiratory chain complex ii	0.00148883	trna sulfurtransferase activity
134	0.00297323	udp-glucose metabolic process	0.00670669	nucleolus	0.000992556	utp:glucose-1-phosphate uridylyltransferase activity
135	1.32799e-05	karyogamy during conjugation with cellular fusion	7.7392e-07	spindle pole body	1.10088e-08	microtubule motor activity
136	0.00741094	establishment of mitotic spindle orientation	0.00148809	astral microtubule	0.00741094	microtubule motor activity
137	0.000744417	bile acid and bile salt transport	0.0103547	trans-golgi network	0.000744417	bile acid transmembrane transporter activity
138	9.17402e-11	ceramide biosynthetic process	0.00157832	endoplasmic reticulum	3.69529e-07	sphingosine n-acyltransferase activity
139	3.82636e-07	sphingolipid biosynthetic process	1.15605e-06	microsome	2.58671e-06	serine c-palmitoyltransferase activity
140	1.18091e-18	srp-dependent cotranslational protein targeting to membrane, signal sequence recognition	1.18091e-18	signal recognition particle, endoplasmic reticulum targeting	2.98855e-13	signal sequence binding
141	0.00198363	amino acid metabolic process	0.00297323	tubulin complex	0.000992556	mannose-1-phosphate guanylyltransferase activity
142	1.8348e-09	n-terminal protein amino acid acetylation	9.17402e-11	natc complex	3.69254e-06	contributes_to peptide alpha-n-acetyltransferase activity
143	4.42995e-06	mitochondrial protein processing	7.39059e-07	mitochondrial processing peptidase complex	7.39059e-07	mitochondrial processing peptidase activity
144	0.000186223	transcription	4.66067e-05	nucleus	9.52925e-05	transcription repressor activity
145	0.00617887	glucose catabolic process to ethanol	0.00863323	protein phosphatase type 1 complex	0.00124069	carbohydrate binding
146	0.00148809	negative regulation of sporulation	0.0801694	plasma membrane	0.00148809	ras guanyl-nucleotide exchange factor activity
147	0.00667317	cellular morphogenesis during conjugation with cellular fusion	0.00667317	colocalizes_with ribosome	N/A	N/A
148	5.48973e-07	meiotic recombination	6.23833e-08	condensed nuclear chromosome	N/A	N/A
149	7.37958e-06	synaptonemal complex assembly	7.39059e-07	lateral element	0.00297323	chromatin dna binding
150	4.42995e-06	sulfur amino acid metabolic process	0.00034366	nucleus	0.000457779	specific rna polymerase ii transcription factor activity
151	6.16072e-11	retrograde transport, endosome to golgi	1.42595e-14	retromer complex	2.98855e-13	contributes_to protein transporter activity
152	9.92932e-08	mismatch repair	7.70617e-09	recq helicase-topo iii complex	4.43435e-06	contributes_to double-stranded dna binding
153	0.000744417	isoleucine biosynthetic process	0.00812461	cellular_component unknown	0.00148809	acyltransferase activity
154	6.32191e-09	postreplication repair	3.44894e-06	ubiquitin conjugating enzyme complex	0.000264637	dna-dependent atpase activity
155	4.87957e-15	dna repair	5.83579e-25	smc5-smc6 complex	0.00789912	sumo ligase activity
156	2.02787e-05	golgi to endosome transport	0.000230838	endosome	0.0037147	phospholipid-translocating atpase activity
157	0.000744417	para-aminobenzoic acid metabolic process	0.21786	cytoplasm	0.000744417	4-amino-4-deoxychorismate synthase activity
158	0.0135126	histidine biosynthetic process	0.00494801	mitochondrial ribosome	0.00124069	1-(5-phosphoribosyl)-5-[(5-phosphoribosylamino)methylideneamino]imidazole-4-carboxamide isomerase activity
159	0.000744417	group ii intron splicing	0.00667317	mitochondrial envelope	0.00223103	magnesium ion transmembrane transporter activity
160	N/A	N/A	0.00667317	colocalizes_with ribosome	0.00741094	s-adenosylmethionine-dependent methyltransferase activity
161	3.16237e-06	response to stress	0.0132669	kinesin complex	9.23147e-05	phosphoprotein phosphatase activity
162	7.39059e-07	transcription from mitochondrial promoter	7.39059e-07	mitochondrial dna-directed rna polymerase complex	0.000992556	mitochondrial transcription initiation factor activity
163	0.00223325	pyrimidine nucleoside catabolic process	0.240787	mitochondrion	0.00223325	ribosylpyrimidine nucleosidase activity
164	0.00396136	premeiotic dna synthesis	0.010837	prospore membrane	0.000992556	phospholipase d activity
165	3.66778e-09	gene conversion at mating-type locus	0.00198363	filamentous actin	0.000296048	mrna binding
166	0.000146275	telomere maintenance via telomerase	4.41127e-05	nuclear telomere cap complex	6.72938e-05	telomeric dna binding
167	5.53744e-06	n-terminal protein amino acid acetylation	1.10831e-06	colocalizes_with cytosolic ribosome	0.00223103	peptide alpha-n-acetyltransferase activity
168	7.75048e-06	iron-sulfur cluster assembly	0.000744417	colocalizes_with soluble fraction	3.69529e-07	4 iron, 4 sulfur cluster binding
169	0.0037147	rna export from nucleus	0.0256167	incipient cellular bud site	0.00961985	transcription repressor activity
170	0.00297323	cellular monovalent inorganic cation homeostasis	0.0153857	cellular_component unknown	0.000992556	sodium:hydrogen antiporter activity
171	2.0632e-05	mrna catabolic process, nonsense-mediated decay	4.04668e-05	polysome	0.0348086	transcription activator activity
172	0.000744417	removal of trna 3'-trailer sequence	0.0398526	mitochondrial inner membrane	0.000744417	exodeoxyribonuclease activity
173	0.0120505	sister chromatid cohesion	0.00863323	nuclear cohesin complex	9.23147e-05	protein tyrosine phosphatase activity
174	0.00198363	regulation of proteolysis	0.00106881	mitochondrial inner membrane	1.10639e-05	translation regulator activity
175	0.00173697	trna 5'-leader removal	0.00173697	mitochondrial ribonuclease p complex	0.0171381	contributes_to ribonuclease p activity
176	5.73375e-11	protein import into peroxisome matrix, docking	8.34655e-18	peroxisomal membrane	1.15353e-05	protein binding, bridging
177	0.0037147	protein import into peroxisome matrix, docking	5.00688e-05	peroxisome	0.000744417	peroxisome matrix targeting signal-2 binding
178	0.00297323	regulation of glycolysis	0.00593319	spindle midzone	0.00198363	transaminase activity
179	7.75048e-06	phosphate metabolic process	0.00223103	cell wall-bounded periplasmic space	1.10831e-06	acid phosphatase activity
180	7.75048e-06	phosphate metabolic process	0.00961985	cyclin-dependent protein kinase holoenzyme complex	0.00223103	cyclin-dependent protein kinase inhibitor activity
181	0.00593466	base-excision repair	0.00297323	mitochondrial ribosome	0.000744417	translation factor activity, nucleic acid binding
182	1.10088e-08	protein amino acid o-linked glycosylation	1.22972e-05	endoplasmic reticulum	9.17402e-10	dolichyl-phosphate-mannose-protein mannosyltransferase activity
183	1.32799e-05	proteasome assembly	0.000170594	intracellular	0.00519541	electron carrier activity
184	3.66961e-10	rna-dependent dna replication	9.17402e-11	delta dna polymerase complex	3.69529e-07	contributes_to delta dna polymerase activity
185	1.43432e-22	trna processing	7.18228e-26	ribonuclease mrp complex	7.18228e-26	contributes_to ribonuclease mrp activity
186	8.88962e-08	response to drug	0.30544	nucleus	0.00148809	protein phosphatase regulator activity
187	5.1247e-08	coenzyme a biosynthetic process	0.00648391	cellular_component unknown	5.13745e-09	phosphopantothenoylcysteine decarboxylase activity
188	N/A	N/A	N/A	N/A	0.00519541	electron carrier activity
189	0.000744417	negative regulation of protein kinase activity	0.0207317	cytoplasm	0.00148809	sterol o-acyltransferase activity
190	1.10831e-06	fatty acid transport	7.75048e-06	integral to peroxisomal membrane	1.03314e-05	atpase activity, coupled to transmembrane movement of substances
191	3.69529e-07	protein amino acid farnesylation	3.69529e-07	caax-protein geranylgeranyltransferase complex	3.69529e-07	protein farnesyltransferase activity
192	5.45909e-29	vacuolar acidification	7.51066e-21	vacuolar proton-transporting v-type atpase, v1 domain	4.65217e-28	hydrogen ion transporting atpase activity, rotational mechanism
193	0.00297323	pentose-phosphate shunt, oxidative branch	0.103893	plasma membrane	0.000992556	6-phosphogluconolactonase activity
194	7.70617e-09	meiotic dna double-strand break formation	5.00688e-05	condensed nuclear chromosome	0.000744417	endodeoxyribonuclease activity, producing 3'-phosphomonoesters
195	2.43284e-05	glucose metabolic process	0.0481996	nucleus	0.0037147	protein kinase activator activity
196	1.4128e-07	dna replication	9.17402e-11	ribonuclease h2 complex	3.66961e-10	ribonuclease h activity
197	1.8375e-06	transcription from rna polymerase i promoter	9.1649e-09	rna polymerase i transcription factor complex	1.09706e-07	rna polymerase i transcription factor activity
198	9.68295e-10	transcription from rna polymerase i promoter	9.11251e-14	rna polymerase i upstream activating factor complex	6.37875e-12	rdna binding
199	1.79811e-06	chromatin silencing at telomere	5.13745e-09	nuclear chromosome, telomeric region	3.66961e-10	acetyltransferase activity
200	0.000744417	phosphatidylinositol metabolic process	0.0306323	golgi apparatus	0.00223103	phosphatidylinositol transporter activity
201	0.000744417	mitochondrial dna replication	0.00223103	cytoplasmic membrane-bound vesicle	0.000744417	siderophore-iron uptake transmembrane transporter activity
202	2.21608e-06	serine family amino acid biosynthetic process	N/A	N/A	3.69529e-07	phosphoglycerate dehydrogenase activity
203	9.17402e-10	osmosensory signaling pathway via sho1 osmosensor	0.00231396	plasma membrane	3.66961e-10	osmosensor activity
204	2.62377e-08	regulation of cyclin-dependent protein kinase activity	0.000655555	cytoplasm	7.72351e-05	cyclin-dependent protein kinase regulator activity
205	0.0384421	response to stress	0.144089	cellular_component unknown	0.0292029	transcription factor activity
206	0.00247893	iron assimilation by reduction and transport	0.00247893	high affinity iron permease complex	0.00124069	fructose-2,6-bisphosphate 2-phosphatase activity
207	0.00740727	protein transport	0.119909	nucleus	0.0207586	phosphatidylinositol 3-phosphate binding
208	0.00445542	nucleobase, nucleoside, nucleotide and nucleic acid metabolic process	0.00297323	nucleotide-excision repair factor 4 complex	0.0074109441195425	dna bending activity
209	1.32799e-05	srp-dependent cotranslational protein targeting to membrane, translocation	1.10831e-06	colocalizes_with chaperonin-containing t-complex	0.000465418	unfolded protein binding
210	3.69529e-07	activation of mapkk activity during osmolarity sensing	0.031346	cellular bud tip	2.21608e-06	map kinase kinase kinase activity
211	9.17402e-11	heterotrimeric g-protein complex cycle	9.17402e-11	heterotrimeric g-protein complex	2.43284e-05	signal transducer activity
212	0.00148809	inner mitochondrial membrane organization and biogenesis	0.0370287	integral to membrane	0.000744417	protein kinase regulator activity
213	0.000744417	loss of chromatin silencing	0.00593466	nuclear chromosome, telomeric region	0.000744417	chromatin insulator sequence binding
214	0.000257457	transcription initiation from rna polymerase ii promoter	3.69529e-07	transcription factor tfiia complex	0.000271306	general rna polymerase ii transcription factor activity
215	5.53744e-06	trehalose biosynthetic process	1.10831e-06	alpha,alpha-trehalose-phosphate synthase complex (udp-forming)	0.000744417	contributes_to alpha,alpha-trehalose-phosphate synthase (udp-forming) activity
216	0.00124069	meiotic g2/mi transition	0.0576452	cytoplasm	0.00124069	trna methyltransferase activity
217	1.32799e-05	regulation of cell redox homeostasis	0.0997208	mitochondrion	3.69529e-07	thioredoxin-disulfide reductase activity
218	0.00814798	purine nucleotide biosynthetic process	0.00297323	trna-intron endonuclease complex	0.000744417	adenylosuccinate synthase activity
219	0.00148809	bilirubin transport	0.0147482	vacuolar membrane	0.000744417	glutathione s-conjugate-exporting atpase activity
220	1.05318e-06	vesicle-mediated transport	0.000315005	golgi apparatus	1.10831e-06	rab gtpase binding
221	5.73321e-05	ubiquitin-dependent protein catabolic process via the multivesicular body pathway	3.31257e-05	proteasome complex	4.81055e-06	ubiquitin-protein ligase activity
222	9.17402e-10	protein neddylation	0.00812461	cellular_component unknown	3.69529e-07	nedd8 activating enzyme activity
223	1.65958e-05	'de novo' pyrimidine base biosynthetic process	0.144089	cellular_component unknown	3.69529e-07	orotate phosphoribosyltransferase activity
224	9.30035e-05	vacuolar acidification	0.000623318	endoplasmic reticulum membrane	0.00148809	calmodulin-dependent protein kinase activity
225	0.00223103	polyamine catabolic process	0.00223103	colocalizes_with chromatin	0.000744417	amine oxidase activity
226	1.04584e-07	late endosome to vacuole transport	0.000744417	colocalizes_with endosome membrane	0.00445542	atpase activator activity
227	3.00713e-11	microautophagy	9.11251e-14	vacuolar transporter chaperone complex	N/A	N/A
228	4.8536e-05	regulation of meiosis	0.00396136	ribonucleoside-diphosphate reductase complex	5.73321e-05	transcription corepressor activity
229	0.0444601	mitochondrion organization and biogenesis	0.0344834	cellular_component unknown	0.00138753	protein kinase activity
230	0.000744417	sucrose catabolic process	0.0037147	extracellular region	0.000744417	beta-fructofuranosidase activity
231	4.35334e-07	er to golgi vesicle-mediated transport	2.04534e-07	endoplasmic reticulum membrane	0.0014556	gtpase activity
232	0.00198363	beta-tubulin folding	0.0153857	cellular_component unknown	0.00198363	beta-tubulin binding
233	0.000992556	organic alcohol transport	0.0044992	plasma membrane	0.000992556	alcohol transmembrane transporter activity
234	0.00223103	folic acid and derivative biosynthetic process	0.00667317	mitochondrial envelope	0.000744417	2-amino-4-hydroxy-6-hydroxymethyldihydropteridine diphosphokinase activity
235	0.000744417	fumarate metabolic process	0.0320588	mitochondrial matrix	0.000744417	fumarate hydratase activity
236	0.00148809	protein amino acid autophosphorylation	0.000744417	internal side of plasma membrane	0.00148809	inositol-1(or 4)-monophosphatase activity
237	7.75048e-06	response to pheromone	0.00812461	cellular_component unknown	0.000285514	protein kinase activity
238	0.000992556	agglutination during conjugation with cellular fusion	0.00887988	nuclear inner membrane	0.000992556	cell adhesion molecule binding
239	0.000744417	methionine salvage	N/A	N/A	0.000744417	s-methyl-5-thioribose-1-phosphate isomerase activity
240	1.58674e-06	actin filament organization	0.00814798	cell cortex	0.00519541	cytoskeletal protein binding

## Sheet: ClusterAnnotation-CNM
	ONTOLOGY
	Biological Process		Cellular Component		Molecular Function
Clus. #	p-value	Annotation	p-value	Annotation	p-value	Annotation
1	0.00173697	trna 5'-leader removal	0.00173697	mitochondrial ribonuclease p complex	0.00173697	sterol transporter activity
2	5.71262e-05	trna methylation	1.15273e-09	dynactin complex	0.00158836	s-adenosylmethionine-dependent methyltransferase activity
3	0.00198363	mitochondrial protein processing	N/A	N/A	0.000496278	mitochondrial inner membrane peptidase activity
4	2.21608e-06	serine family amino acid biosynthetic process	1.23176e-07	mitochondrial inner membrane peptidase complex	3.69529e-07	phosphoglycerate dehydrogenase activity
5	5.73321e-05	ubiquitin-dependent protein catabolic process via the multivesicular body pathway	3.31257e-05	proteasome complex	4.81055e-06	ubiquitin-protein ligase activity
6	0.00593319	protein transport	0.181861	cellular_component unknown	0.0166732	phosphatidylinositol 3-phosphate binding
7	7.39059e-07	beta-alanine biosynthetic process	0.0378699	cytoplasm	2.21608e-06	aldehyde dehydrogenase activity
	N/A	N/A	0.000496278	internal side of plasma membrane	N/A	N/A
9	0.000992309	protein amino acid autophosphorylation	0.144089	cellular_component unknown	0.0191723	protein serine/threonine kinase activity
10	1.23176e-07	dolichol-linked oligosaccharide biosynthetic process	1.23176e-07	udp-n-acetylglucosamine transferase complex	1.23176e-07	contributes_to n-acetylglucosaminyldiphosphodolichol n-acetylglucosaminyltransferase activity
11	9.58734e-06	aerobic respiration	3.67412e-66	mitochondrial large ribosomal subunit	nan	rna binding
12	0.000744417	sucrose catabolic process	0.0037147	extracellular region	0.000744417	beta-fructofuranosidase activity
13	5.10625e-31	rna elongation from rna polymerase ii promoter	1.23108e-13	mediator complex	9.15595e-19	dna-directed rna polymerase activity
14	0.00297397	1,6-beta-glucan biosynthetic process	0.0103701	extrinsic to membrane	0.000496278	udp-glucose:glycoprotein glucosyltransferase activity
15	2.09691e-61	nuclear mrna splicing, via spliceosome	nan	mitochondrion	nan	structural constituent of ribosome
16	1.08684e-23	anaphase-promoting complex-dependent proteasomal ubiquitin-dependent protein catabolic process	2.47798e-24	anaphase-promoting complex	3.82868e-09	ubiquitin-protein ligase activity
17	4.99921e-40	transposition, rna-mediated	4.99921e-40	retrotransposon nucleocapsid	1.71025e-26	rna binding
18	0.000218022	ubiquitin-dependent protein catabolic process	0.0181982	membrane of vacuole with cell cycle-correlated morphology	0.0934584	protein binding
19	7.70617e-09	meiotic dna double-strand break formation	5.00688e-05	condensed nuclear chromosome	0.000744417	endodeoxyribonuclease activity, producing 3'-phosphomonoesters
20	1.50095e-10	protein import into peroxisome matrix, docking	1.57775e-23	peroxisomal membrane	4.73144e-06	protein binding
21	2.06529e-06	axial cellular bud site selection	0.00428468	cellular bud neck	5.53744e-06	acid phosphatase activity
22	0.000744417	group ii intron splicing	0.00667317	mitochondrial envelope	0.00223103	magnesium ion transmembrane transporter activity
23	6.9102e-05	meiotic recombination	1.6752e-05	condensed nuclear chromosome	8.12965e-06	double-stranded dna binding
24	1.32799e-05	proteasome assembly	0.000170594	intracellular	0.00519541	electron carrier activity
25	1.05318e-06	vesicle-mediated transport	0.000315005	golgi apparatus	1.10831e-06	rab gtpase binding
26	9.17402e-11	ceramide biosynthetic process	0.00157832	endoplasmic reticulum	3.69529e-07	sphingosine n-acyltransferase activity
27	3.66961e-10	oligosaccharide-lipid intermediate assembly	1.22972e-05	endoplasmic reticulum	0.000744417	beta-1,4-mannosyltransferase activity
28	9.17402e-11	glycosphingolipid biosynthetic process	0.0132867	integral to endoplasmic reticulum membrane	1.10831e-06	transferase activity, transferring glycosyl groups
29	1.32799e-05	cellular morphogenesis during conjugation with cellular fusion	1.8348e-09	mating projection	0.0037147	cytoskeletal regulatory protein binding
30	3.39852e-13	negative regulation of meiosis	1.01952e-11	histone deacetylase complex	1.24386e-10	nad-independent histone deacetylase activity
31	N/A	N/A	N/A	N/A	N/A	N/A
32	3.44894e-06	gpi anchor biosynthetic process	1.23176e-06	glycosylphosphatidylinositol-n-acetylglucosaminyltransferase (gpi-gnt) complex	0.000496278	gtpase inhibitor activity
33	3.09028e-10	actin filament organization	1.59595e-11	actin cortical patch	1.33969e-09	endopeptidase activity
34	0.00148809	bilirubin transport	0.0147482	vacuolar membrane	0.000744417	glutathione s-conjugate-exporting atpase activity
35	0.00445542	regulation of glycogen biosynthetic process	0.00519541	protein phosphatase type 1 complex	0.00814798	protein phosphatase type 1 regulator activity
36	4.10392e-10	autophagy	5.14264e-05	pre-autophagosomal structure	0.00198511	kinase activator activity
37	7.69039e-13	dna repair	9.62905e-23	smc5-smc6 complex	0.00272953	glutamine-trna ligase activity
38	0.000496278	agglutination during conjugation with cellular fusion	N/A	N/A	0.000496278	cell adhesion molecule binding
39	0.000496278	purine nucleotide metabolic process	0.0157587	fungal-type cell wall	N/A	N/A
40	N/A	N/A	6.23833e-08	condensed nuclear chromosome	N/A	N/A
41	5.48973e-07	meiotic recombination	0.159061	cytoplasm	0.000496278	amp deaminase activity
42	0.000992309	folic acid biosynthetic process	0.101476	cellular_component unknown	0.000496278	4-amino-4-deoxychorismate lyase activity
43	6.36432e-06	retrograde vesicle-mediated transport, golgi to er	3.21091e-09	get complex	0.00173697	voltage-gated chloride channel activity
44	1.10831e-06	fatty acid transport	7.75048e-06	integral to peroxisomal membrane	1.03314e-05	atpase activity, coupled to transmembrane movement of substances
45	8.34655e-18	negative regulation of gluconeogenesis	0.00888429	cytoplasmic membrane-bound vesicle	0.00297767	sodium:hydrogen antiporter activity
46	0.000744417	mitochondrial dna replication	0.00223103	cytoplasmic membrane-bound vesicle	0.000744417	siderophore-iron uptake transmembrane transporter activity
47	3.69529e-07	protein amino acid farnesylation	3.69529e-07	caax-protein geranylgeranyltransferase complex	3.69529e-07	caax-protein geranylgeranyltransferase activity
48	1.22877e-10	retrograde transport, endosome to golgi	2.8519e-14	retromer complex	5.97412e-13	contributes_to protein transporter activity
49	4.2962e-25	ribosomal large subunit assembly and maintenance	N/A	N/A	6.52408e-17	snorna binding
50	0.00389558	translation	4.71946e-42	cytosolic large ribosomal subunit	0.00198363	endoribonuclease activity
51	0.00223103	folic acid and derivative biosynthetic process	0.00667317	mitochondrial envelope	0.000744417	2-amino-4-hydroxy-6-hydroxymethyldihydropteridine diphosphokinase activity
52	4.17418e-08	inositol lipid-mediated signaling	0.0433663	membrane fraction	0.00223103	phosphoinositide 5-phosphatase activity
53	7.86268e-20	trna processing	2.36232e-22	ribonuclease mrp complex	N/A	N/A
54	3.00713e-11	microautophagy	9.11251e-14	vacuolar transporter chaperone complex	2.36232e-22	contributes_to ribonuclease mrp activity
55	1.8348e-09	n-terminal protein amino acid acetylation	9.17402e-11	natc complex	3.69254e-06	contributes_to peptide alpha-n-acetyltransferase activity
56	3.15104e-17	ubiquitin-dependent protein catabolic process via the multivesicular body pathway	1.1245e-10	signal recognition particle, endoplasmic reticulum targeting	2.43547e-07	osmosensor activity
57	0.000744417	glyoxylate catabolic process	0.0398526	mitochondrial inner membrane	0.000744417	glyoxylate reductase activity
58	2.78232e-22	microtubule nucleation	1.28224e-30	condensed nuclear chromosome kinetochore	2.3439e-24	structural constituent of cytoskeleton
59	7.39059e-07	protein amino acid geranylgeranylation	1.23176e-07	rab-protein geranylgeranyltransferase complex	1.23176e-07	rab-protein geranylgeranyltransferase activity
60	0.000992309	seryl-trna aminoacylation	0.00126822	mitochondrion	0.000992309	serine-trna ligase activity
61	0.000992556	glycerophospholipid metabolic process	0.0044992	plasma membrane	N/A	N/A
62	9.60776e-06	cellular ion homeostasis	0.000182917	mitochondrial inner membrane	0.000992556	inorganic cation transmembrane transporter activity
63	1.7284e-13	mrna polyadenylation	5.20773e-18	mrna cleavage and polyadenylation specificity factor complex	2.51803e-09	contributes_to histone lysine n-methyltransferase activity (h3-k4 specific)
64	0.00148809	sphingolipid metabolic process	0.000496278	cortical endoplasmic reticulum	0.000992309	d-erythro-sphingosine kinase activity
65	2.31068e-06	protein amino acid n-linked glycosylation	N/A	N/A	2.78843e-10	contributes_to alpha-1,6-mannosyltransferase activity
66	0.00887988	metabolic process	3.13178e-15	alpha-1,6-mannosyltransferase complex	0.00887988	protein tyrosine phosphatase activity
67	0.000992309	mitochondrial magnesium ion transport	0.0269295	mitochondrial inner membrane	0.000496278	pantetheine-phosphate adenylyltransferase activity
68	3.66961e-10	mitochondrial fusion	6.29228e-05	mitochondrial outer membrane	0.000447279	gtpase activity
69	1.8375e-06	transcription from rna polymerase i promoter	9.1649e-09	rna polymerase i transcription factor complex	1.09706e-07	rna polymerase i transcription factor activity
70	0.000496278	organelle atp synthesis coupled electron transport	0.00126822	mitochondrion	0.000496278	1-acylglycerophosphocholine o-acyltransferase activity
71	0.000106055	aerobic respiration	0.00198363	extrinsic to mitochondrial inner membrane	0.00297397	translation regulator activity
